# Supplementary material for: Origin of Large Second-Harmonic Generation in Nonpolar Molybdenum Tellurite Compounds
Source: Molecules. 2026 Feb 26;31(5):787. doi: 10.3390/molecules31050787 (PMC12985411; doi:10.3390/molecules31050787)
Supplement: Supplementary file 1 [file molecules-31-00787-s001.zip]

Archive with 1 entries (1 files):
- molecules-4133155-supplementary.pdf
